# Supplementary material for: Photoinduced Synthesis of Sulfonyl-Containing Phosphorothioates via a Three-Component Reaction
Source: Molecules. 2023 Nov 30;28(23):7869. doi: 10.3390/molecules28237869 (PMC10708487; doi:10.3390/molecules28237869)
Supplement: Supplementary file 1 [file molecules-28-07869-s001.zip]

Archive with 1 entries (1 files):
- molecules-2732429-supplementary.pdf
